# Supplementary material for: Discovery of a Potent and Selective JNK3 Inhibitor with Neuroprotective Effect Against Amyloid β-Induced Neurotoxicity in Primary Rat Neurons
Source: Int J Mol Sci. 2021 Oct 14;22(20):11084. doi: 10.3390/ijms222011084 (PMC8539420; doi:10.3390/ijms222011084)
Supplement: Supplementary file 1 [file ijms-22-11084-s001.zip]

Archive with 1 entries (1 files):
- ijms-1381681-supplementary.pdf
